# Supplementary material for: A Review on the Current and Future State of Urinary Tract Infection Diagnostics
Source: Int J Mol Sci. 2025 Nov 8;26(22):10847. doi: 10.3390/ijms262210847 (PMC12652086; doi:10.3390/ijms262210847)
Supplement: Supplementary file 1 [file ijms-26-10847-s001.zip]

Archive with 1 entries (1 files):
- ijms-3944178-supplementary.pdf
